# Supplementary material for: The Impact of Heavy Metal Accumulation on Some Physiological Parameters in Silphium perfoliatum L. Plants Grown in Hydroponic Systems
Source: Plants (Basel). 2023 Apr 20;12(8):1718. doi: 10.3390/plants12081718 (PMC10146597; doi:10.3390/plants12081718)
Supplement: Supplementary file 1 [file plants-12-01718-s001.zip]

Archive with 1 entries (1 files):
- plants-2312368-supplementary.pdf
